# Supplementary material for: USA National Phenology Network’s volunteer-contributed observations yield predictive models of phenological transitions
Source: PLoS One. 2017 Aug 22;12(8):e0182919. doi: 10.1371/journal.pone.0182919 (PMC5568737; doi:10.1371/journal.pone.0182919)
Supplement: S1 Table — * denotes candidate species × phenophase models that emerged; AGDD thresholds identified through this exercise are provided for these species × phenophases. (XLSX) [file pone.0182919.s001.xlsx]

## Sheet: Crimmins et al. Table A.1
Table A.1. Species and phenophases for which there were sufficient data in the National Phenology Database to construct thermal time models of phenophase onset but models did not meet criteria thresholds.
Species		Phenophase	Growth habit	2009-15 n	MAE Null model	RMSE Null model	2009-15 MAE	2009-15 RMSE	2009-15 R2	2016 n	2016 MAE	2016 RMSE	2016 R2
Acer negundo (boxelder)		breaking leaf buds	tree	46	17.587	23.202	15.0435	20.0911	0.484	18	17.0556	22.2598	0.012
Acer negundo (boxelder)		leaves	tree	53	15.115	18.9285	11.3962	15.7372	0.628	15	15.1333	18.6172	0.308
Acer negundo (boxelder)		open flowers	tree	32	13.3125	17.5676	16.9062	23.5233	0.21	16	17.8125	21.417	0.693
Acer rubrum (red maple)		breaking leaf buds	tree	461	16.1746	20.8548	15.2126	20.7136	0.483	106	17.1132	23.8703	0.412
Acer rubrum (red maple)		leaves	tree	481	15.1018	19.1425	10.9272	15.4505	0.715	104	13.9519	18.3138	0.715
Acer rubrum (red maple)		open flowers	tree	312	17.0801	21.2306	13.2212	17.6792	0.66	77	15.8701	19.8252	0.66
Acer rubrum (red maple)		ripe fruits	tree	185	20.3371	24.9668	11.827	16.4718	0.625	29	11.3103	14.2175	0.625
Acer saccharum (sugar maple)		breaking leaf buds	shrub/tree	170	11.453	15.0515	11.2118	15.5181	0.365	45	14.3111	17.2253	0.567
Acer saccharum (sugar maple)		leaves	shrub/tree	190	10.8684	13.5468	8.64211	11.0425	0.636	52	14.5577	18.3445	0.584
Acer saccharum (sugar maple)		open flowers	shrub/tree	87	13.5844	20.2184	10.7011	16.5498	0.422	17	11.8824	12.9206	0.146
Acer saccharum (sugar maple)		ripe fruits	shrub/tree	34	28.308	32.7848	25.3235	34.337	0.073	6	31.5	37.8616	0.063
Adenostoma fasciculatum (chamise)		open flowers	shrub	45	24.4464	27.8686	24.9111	27.9424	0.036	7	9.14286	10.4745	0.104
Adenostoma fasciculatum (chamise)		ripe fruits	shrub	44	46.4267	53.6174	47	54.1698	0.003	7	41.4286	44.5004	0.297
Aesculus californica (California buckeye)		breaking leaf buds	shrub/tree	43	32.0162	40.8687	36	43.5222	0.029	11	36.2727	39.0582	0.587
Aesculus californica (California buckeye)		leaves	shrub/tree	32	8.24609	11.4434	7.5	10.6066	0.19	7	16.4286	27.0951	0.728
Aesculus californica (California buckeye)		open flowers	shrub/tree	38	16.2936	21.5608	12.1579	18.4591	0.283	11	18.0909	28.273	0.061
Asclepias syriaca (common milkweed)		open flowers	forb/herb	53	9.17266	11.0943	11.3208	17.8727	0.021	18	14.2222	20.629	0.322
Baccharis pilularis (coyotebrush)		open flowers	shrub/subshrub	42	58.1383	67.7109	59.0714	68.3808	0.007	8	65.625	72.8637	0.222
Baccharis pilularis (coyotebrush)		ripe fruits	shrub/subshrub	43	40.6403	52.0695	42.4419	53.0645	0.002	7	57.5714	63.7529	0.126
Betula alleghaniensis (yellow birch)		breaking leaf buds	tree	40	14.015	19.5077	11	13.5849	0.707	20	12.7	18.1301	0.605
Betula alleghaniensis (yellow birch)		leaves	tree	47	10.7415	16.2791	11.3191	15.5878	0.471	18	8.66667	13.9603	0.359
Betula papyrifera (paper birch)		breaking leaf buds	tree	76	9.55506	12.3905	8.84211	12.9147	0.416	16	5.5625	7.41198	0.36
Carya glabra (pignut hickory)		breaking leaf buds	tree	32	15.1719	20.8817	13.625	17.0862	0.587	6	10.8333	12.9164	0.484
Cercis canadensis (eastern redbud)		breaking leaf buds	shrub/tree	92	16.1933	21.3484	11.4891	17.0316	0.516	21	6.90476	8.83446	0.379
Cercis canadensis (eastern redbud)		open flowers	shrub/tree	96	18.4918	24.9192	12.7292	24.3794	0.29	19	11.3158	14.6161	0.009
Clintonia borealis (bluebead)		open flowers	forb/herb	35	6.93224	10.4392	8.37143	10.5681	0.283	19	8.52632	10.6672	0.283
Cornus florida (flowering dogwood)		breaking leaf buds	shrub/tree	162	13.5026	17.5624	13.1667	17.8452	0.374	43	16.6047	25.3607	0.82
Cornus florida (flowering dogwood)		open flowers	shrub/tree	155	13.8946	17.3462	11.3677	15.3329	0.46	38	9	12.4287	0.46
Cornus florida 'Appalachian spring' (Appalachian Spring dogwood)		breaking leaf buds	shrub/tree	63	16.2993	22.4907	14.3016	17.4978	0.605	12	12.4167	14.402	0.36
Cornus florida 'Appalachian spring' (Appalachian Spring dogwood)		leaves	shrub/tree	72	15.0185	18.8178	12.9583	15.8513	0.614	11	9.72727	11.5562	0.345
Cornus sericea (redosier dogwood)		breaking leaf buds	shrub/tree	104	10.6243	15.4227	20.6058	27.0109	0.204	11	15.9091	19.6075	0.204
Cornus sericea (redosier dogwood)		leaves	shrub/tree	110	9.5	12.891	16.8545	25.5837	0.183	8	13.125	15.252	0.183
Cornus sericea (redosier dogwood)		open flowers	shrub/tree	63	15.4523	20.1929	16.3333	25.1102	0.251	6	16.1667	17.7904	0.247
Eriogonum fasciculatum (Eastern Mojave buckwheat)		leaves	shrub/subshrub	42	32.5544	41.5248	34.7381	43.9683	0.002	8	38.25	40.7001	0.614
Eriogonum fasciculatum (Eastern Mojave buckwheat)		open flowers	shrub/subshrub	100	23.3736	31.0491	22.52	31.4446	0.043	24	30.0833	47.399	0.31
Eriogonum fasciculatum (Eastern Mojave buckwheat)		ripe fruits	shrub/subshrub	104	54.0806	63.1392	50.8942	60.3612	0.101	21	50.4762	65.0092	0.007
Fagus grandifolia (American beech)		breaking leaf buds	tree	118	14.4984	17.5012	14.7034	18.6868	0.49	34	13.6765	15.3709	0.374
Fagus grandifolia (American beech)		leaves	tree	125	14.8649	18.0166	11.768	15.6652	0.728	34	11.7059	13.3174	0.471
Fagus grandifolia (American beech)		open flowers	tree	31	16.0458	22.029	14.6774	19.539	0.324	7	14	22.6653	0.808
Forsythia spp. (forsythia)		breaking leaf buds	shrub	141	15.7178	19.2502	10.617	15.563	0.513	23	11.913	16.0651	0.494
Fragaria virginiana (Virginia strawberry)		open flowers	forb/herb	61	9.69041	16.3616	11.5738	19.8139	0.002	12	9.5	10.2144	0.846
Fraxinus americana (white ash)		breaking leaf buds	tree	32	13.8125	16.3257	10.4062	15.175	0.36	12	16	17.5547	0.646
Fraxinus americana (white ash)		leaves	tree	33	10.292	13.4685	7.87879	10.8628	0.634	12	11.1667	13.4288	0.636
Fraxinus pennsylvanica (green ash)		breaking leaf buds	tree	31	15.5317	19.9274	11.9032	14.3853	0.674	7	8.42857	9.84886	0.114
Hamamelis virginiana (American witchhazel)		breaking leaf buds	shrub/tree	31	12.7784	18.9808	11.0968	16.1365	0.36	12	17.25	27.0046	0.004
Juglans nigra (black walnut)		breaking leaf buds	tree	43	15.4938	18.19	17.4884	25.4202	0.114	11	16	21.1058	0.26
Juglans nigra (black walnut)		leaves	tree	40	13.7837	16.1539	11.4	14.2425	0.71	7	14.2857	20.445	0.743
Larrea tridentata (creosote bush)		open flowers	shrub	40	33.05	40.681	27.8	36.1594	0.223	12	35.9167	40.6397	0.007
Larrea tridentata (creosote bush)		ripe fruits	shrub	40	41.9462	51.6594	36.35	42.2351	0.42	12	38.8333	43.2339	0.15
Liquidambar styraciflua (sweetgum)		breaking leaf buds	tree	57	16.096	21.6253	15.0877	18.9218	0.494	20	18.05	20.8315	0.482
Liquidambar styraciflua (sweetgum)		leaves	tree	61	14.2247	18.7759	12.2787	15.7141	0.698	23	12.6522	16.7475	0.527
Liquidambar styraciflua (sweetgum)		open flowers	tree	30	19.5733	23.1061	13.7333	16.7591	0.711	11	21.5455	30.1104	0.002
Liriodendron tulipifera (tuliptree)		breaking leaf buds	tree	91	12.8294	17.1948	14.2967	18.1837	0.288	34	11.5	14.1328	0.624
Liriodendron tulipifera (tuliptree)		leaves	tree	88	10.306	12.9671	9.48864	12.2275	0.594	35	10.6	13.843	0.061
Liriodendron tulipifera (tuliptree)		open flowers	tree	53	23.0303	29.411	15.4717	19.6565	0.56	20	19.35	20.8722	0.747
Populus tremuloides (quaking aspen)		breaking leaf buds	tree	128	14.866	19.5216	15.8125	22.4238	0.26	28	15.8214	21.4767	0.112
Populus tremuloides (quaking aspen)		leaves	tree	143	12.7755	17.9969	13.9021	21.5773	0.345	29	16.1379	20.5628	0.71
Populus tremuloides (quaking aspen)		open flowers	tree	56	13.993	17.4058	21.3929	27.2443	0.009	11	22.5455	24.3684	0.423
Prunus serotina (black cherry)		breaking leaf buds	shrub/tree	109	14.6661	20.5587	11.3211	14.5929	0.646	31	18.4516	24.516	0.308
Prunus serotina (black cherry)		leaves	shrub/tree	110	15.5398	21.8013	10.5455	16.4029	0.584	31	17.3548	22.6545	0.628
Prunus virginiana (chokecherry)		breaking leaf buds	shrub/tree	64	16.833	22.4978	17.9375	24.4962	0.379	8	9.5	12.145	0.166
Prunus virginiana (chokecherry)		leaves	shrub/tree	73	15.7606	20.5927	14.0548	18.4198	0.615	11	11.4545	13.9414	0.649
Prunus virginiana (chokecherry)		open flowers	shrub/tree	64	16.8374	21.4081	11.625	15.293	0.615	8	14.625	19.8085	0.823
Quercus agrifolia (California live oak)		breaking leaf buds	shrub/tree	82	27.4479	35.5733	27.7195	35.0308	0.048	30	31.6333	35.8213	0.268
Quercus agrifolia (California live oak)		open flowers	shrub/tree	68	28.436	37.4609	27.9706	37.3139	0.041	22	30.8636	36.0801	0.04
Quercus alba (white oak)		breaking leaf buds	tree	107	14.2229	17.0216	12.6075	15.9254	0.567	31	12.5484	14.7419	0.674
Quercus alba (white oak)		leaves	tree	107	14.1955	18.6379	10.6542	15.0289	0.595	35	14.1429	17.2436	0.689
Quercus lobata (valley oak)		breaking leaf buds	tree	62	19.1415	23.1206	17.0484	20.0294	0.268	15	9.6	12.7332	0.36
Quercus lobata (valley oak)		leaves	tree	58	19.2663	22.8549	16.8276	22.4944	0.055	15	12.2	15.4035	0.002
Quercus lobata (valley oak)		open flowers	tree	50	24.8016	32.8278	22.52	30.1815	0.185	12	11.4167	18.7105	0.043
Quercus macrocarpa (bur oak)		breaking leaf buds	shrub/tree	40	14.5175	17.0449	12.25	15.8304	0.782	7	13.7143	15.5563	0.782
Quercus macrocarpa (bur oak)		leaves	shrub/tree	41	13.8453	16.6009	10.9024	14.3331	0.75	10	10.8	12.6095	0.75
Quercus rubra (northern red oak)		breaking leaf buds	tree	140	12.6717	15.925	11.6429	15.5898	0.412	46	14.2609	17.504	0.483
Quercus rubra (northern red oak)		leaves	tree	145	11.9745	15.7726	9.58621	12.5368	0.553	52	14.3654	16.6854	0.634
Quercus rubra (northern red oak)		open flowers	tree	83	11.5001	16.5217	10.2771	16.2113	0.247	29	12.1379	15.1953	0.615
Rosa rugosa (rugosa rose)		breaking leaf buds	subshrub	32	15.4355	20.4481	21.6562	26.5842	0.02	5	18	20.5037	0.43
Rosa rugosa (rugosa rose)		leaves	subshrub	31	8.99688	11.2186	10.2581	12.8741	0.308	5	16.4	19.401	0.223
Sambucus nigra (black elderberry)		breaking leaf buds	shrub/tree	54	39.3539	45.2792	39.7963	51.4002	0.112	11	25.4545	33.629	0.288
Sambucus nigra (black elderberry)		leaves	shrub/tree	43	46.5809	50.9635	37.3953	50.6589	0.164	14	13.5	21.691	0.367
Sambucus nigra (black elderberry)		open flowers	shrub/tree	59	26.6257	32.8145	24.7458	43.6935	0.081	14	23.4286	35.424	0.251
Sambucus nigra (black elderberry)		ripe fruits	shrub/tree	51	32.699	43.9757	36.7255	57.4751	0.007	9	12.2222	14.8549	0.028
Symphoricarpos albus (common snowberry)		breaking leaf buds	shrub/subshrub	36	29.4784	35.7869	24.8611	34.2341	0.308	8	14.25	15.3704	0.598
Symphoricarpos albus (common snowberry)		leaves	shrub/subshrub	46	23.9802	29.9938	16.3043	24.7465	0.527	7	6.71429	9.04749	0.595
Symphoricarpos albus (common snowberry)		open flowers	shrub/subshrub	45	22.8533	28.702	31.0222	56.8257	0.061	7	7.42857	8.5857	0.56
Taraxacum officinale (common dandelion)		open flowers	forb/herb	100	17.9672	25.4029	18.97	25.2648	0.321	15	23.3333	28.8236	0.21
Taraxacum officinale (common dandelion)		ripe fruits	forb/herb	71	18.3483	27.5658	19.3662	31.759	0.15	14	23.6429	34.8148	0.08
Tilia americana (American basswood)		breaking leaf buds	tree	60	10.4389	13.9465	17.4333	24.816	0.166	13	17.4615	18.4495	0.513
Tilia americana (American basswood)		leaves	tree	59	9.79029	12.6059	14.6271	22.6622	0.208	14	13.8571	15.6889	0.713
Vaccinium corymbosum (highbush blueberry)		breaking leaf buds	shrub	35	19.1771	23.5029	13.6571	17.5711	0.598	7	10.8571	12.1067	0.048
Vaccinium corymbosum (highbush blueberry)		leaves	shrub	39	19.2255	24.532	10.5128	13.7729	0.743	5	15.6	18.1769	0.681
Vaccinium corymbosum (highbush blueberry)		ripe fruits	shrub	31	19.7815	22.1659	10.4516	12.6797	0.739	5	7.2	8.04984	0.073
Viburnum lantanoides (hobblebush)		open flowers	shrub	35	7.71429	9.90527	6.71429	9.13549	0.31	17	2	2.74398	0.036
